# Supplementary material for: Light-modulated neural control of sphincter regulation in the evolution of through-gut
Source: Nat Commun. 2024 Oct 18;15:8881. doi: 10.1038/s41467-024-53203-7 (PMC11489725; doi:10.1038/s41467-024-53203-7)
Supplement: Supplementary file 6 — Source Data [file 41467_2024_53203_MOESM6_ESM.xlsx]

## Sheet: Figure 1b
Figure 1b
			Batch 1	Batch 2	Batch 3	Batch 4	Mean
	Pyloric opening rate	0 min	0	0	0	6.52174	1.6% ± 1.6% SEM
		1 min	11.1111	4.34783	4.65116	24.2424	11.1% ± 4.7% SEM
		2 min	22.2222	18.9189	16.6667	17.7778	18.9% ± 1.2% SEM
		3 min	14.2857	8.33333	14.2857	6.12245	10.8% ± 2.1% SEM
		4 min	0	9.09091	5.88235	5.12821	5% ± 1.9% SEM
		5 min	4.7619	0	5	9.52381	4.8% ± 1.9% SEM
		6 min	4.7619	0	11.1111	5.55556	5.4% ± 2.3% SEM
		7 min	4.16667	3.84615	3.7037	3.33333	3.8% ± 0.2% SEM
		8 min	0	0	0	2.5	0.6% ± 0.6% SEM
		9 min	0	0	0	2.22222	0.6% ± 0.6% SEM
		10 min	0	0	0	2.27273	0.6% ± 0.6% SEM
	Anal opening rate	0 min	11.1111	12.5	2.77778	6.52174	8.2% ± 2.2% SEM
		1 min	61.1111	30.4348	23.2558	9.09091	31% ± 11% SEM
		2 min	66.6667	37.8378	63.3333	31.1111	49.7% ± 8.9% SEM
		3 min	50	50	54.7619	30.6122	46.3% ± 5.4% SEM
		4 min	33.3333	27.2727	41.1765	20.5128	30.6% ± 4.4% SEM
		5 min	42.8571	50	22.5	23.8095	34.8% ± 6.9% SEM
		6 min	28.5714	16	17.7778	11.1111	18.4% ± 3.7% SEM
		7 min	25	11.5385	18.5185	10	16.3% ± 3.5% SEM
		8 min	31.25	0	54.5455	25	27.7% ± 11.2% SEM
		9 min	20	4.16667	25	8.88889	14.5% ± 4.8% SEM
		10 min	36.8421	20	19.5122	22.7273	24.8% ± 4.1% SEM

## Sheet: Figure 1c
Figure 1c
			Batch 1	Batch 2	Batch 3	Batch 4	Batch 5	Mean
	Pylorus	Control	32.6316	13.1579	11.1111	10.2041	18.9189	17.2% ± 4.1% SEM
		Brain & pre-oral arms removed	9.25926	0	0	0	8	3.5% ± 2.1% SEM
	Anus	Control	35.7895	39.4737	48.1481	44.898	35.1351	40.7% ± 2.5% SEM
		Brain & pre-oral arms removed	48.1481	77.2727	66.6667	50	52	58.8% ± 5.7% SEM

## Sheet: Figure 1d
Figure 1d
			Batch 1	Batch 2	Batch 3	Batch 4	Mean
	Pylorus	Serotonin 0µM	3.77358	9.52381	4.08163	0	4.3% ± 2% SEM
		Serotonin 10µM	71.4286	93.75	97.7778	67.2414	82.5% ± 7.7% SEM
	Anus	Serotonin 0µM	1.88679	7.14286	2.04082	3.77358	3.7% ± 1.2% SEM
		Serotonin 10µM	2.85714	4.16667	4.44444	10.3448	5.5% ± 1.7% SEM

## Sheet: Figure 1e
Figure 1e
			Batch 1	Batch 2	Batch 3	Mean
	Pylorus	Serotonin 0µM	13.6054	21.1268	26.5957	20.4% ± 3.8% SEM
		Serotonin 10µM	98.1132	100	64.7059	87.6% ± 11.5% SEM
	Anus	Serotonin 0µM	38.7755	45.0704	25.5319	36.5% ± 5.8% SEM
		Serotonin 10µM	1.88679	0	5.88235	2.6% ± 1.7% SEM

## Sheet: Figure 2b
Figure 2b
			Batch 1	Batch 2	Batch 3	Batch 4	Mean
	Pylorus	Control	23.6842	12.987	33.9623	10.5263	20.3% ± 5.4% SEM
		Opsin2 MO-1	25	40	30	20	28.8% ± 4.3% SEM
	Anus	Control	13.1579	35.0649	24.5283	21.0526	23.5% ± 4.5% SEM
		Opsin2 MO-1	0	20	0	0	5% ± 5% SEM

## Sheet: Figure 2c
Figure 2c
			Batch 1	Batch 2	Batch 3	Mean
	Pylorus	Atropine 0µM	3.50877	1.69492	9.83607	5% ± 2.5% SEM
		Atropine 100µM	5.55556	0	3.22581	2.9% ± 1.6% SEM
	Anus	Atropine 0µM	8.77193	3.38983	6.55738	6.2% ± 1.6% SEM
		Atropine 100µM	33.3333	33.3333	35.4839	34.1% ± 0.7% SEM

## Sheet: Figure 2d
Figure 2d
			Batch 1	Batch 2	Batch 3	Batch 4	Batch 5	Batch 6	Batch 7	Mean
	Pylorus	Acetylcoline 0µM	13.1579	14.4231	10	13.913	36.8421	35.8696	13.6054	19.7% ± 4.3% SEM
		Acetylcoline 1µM	10.8696	17.3913	35	36.1111	42.4242	40	22.5806	29.2% ± 4.6% SEM
	Anus	Acetylcoline 0µM	39.4737	47.1154	35.7143	42.6087	37.7193	34.7826	38.7755	39.5% ± 1.6% SEM
		Acetylcoline 1µM	4.34783	0	0	11.1111	24.2424	16	0	8% ± 3.6% SEM

## Sheet: Figure 3a
Figure 3a
			Batch 1	Batch 2	Batch 3	Mean
	Number of neurons	2days	0	0	0	0% ± 0% SEMM
		3days	1.16667	1.6	1.5	1.4% ± 0.1% SEMM
		4days	2	1.84615	2	1.9% ± 0.1% SEMM
		5days	2	2	2	2% ± 0% SEMM
		6days	2.25	1.9	1.5	1.9% ± 0.2% SEMM
		7days	2	2.3	2	2.1% ± 0.1% SEMM

## Sheet: Figure 3e
Figure 3e
	Number of larvae	64
	ChAT singal at the anus neurons	64

## Sheet: Figure 4b
Figure 4b
	Number of larvae	28
	TH signal at sEN	0
	TH signal at iEN	26

[truncated: 26 more sheets: Figure 4c, Figure 5a, Figure 5b, Figure 5c, Figure 6a, Table 1, Figure S1a, Figure S1b, Figure S2a, Figure S2b, Figure S2c, Figure S3a, Figure S3b, Figure S3c, Figure S3d, Figure S3e, Figure S3f, Figure S3g, Figure S3h, Figure S5a …]
